# Supplementary material for: Advancing quantitative PCR with color cycle multiplex amplification
Source: Nucleic Acids Res. 2024 Aug 9;52(17):e81. doi: 10.1093/nar/gkae683 (PMC11417387; doi:10.1093/nar/gkae683)
Supplement: gkae683_Supplemental_Files [file gkae683_supplemental_files.zip]

Archive with 2 entries (2 files):
- NAR-CCMA-SI-20240610-FINAL.pdf
- NAR-CCMA-Supplementary Excel 1.xlsx
