# Supplementary material for: Advancing quantitative PCR with color cycle multiplex amplification
Source: Nucleic Acids Res. 2024 Aug 9;52(17):e81. doi: 10.1093/nar/gkae683 (PMC11417387; doi:10.1093/nar/gkae683)
Supplement: gkae683_Supplemental_Files [file gkae683_supplemental_files.zip › NAR-CCMA-Supplementary Excel 1.xlsx]

## Sheet: 100 copies
Species		Ct1-Mean	Ct2-Mean	Ct3-Mean		Ct1			STDEV		Ct2			STDEV		Ct3			STDEV
Acinetobacter baumannii	1	30.87	32.77	34.51		30.94	30.96	30.69	0.150444		32.92	32.72	32.66	0.136137		34.58	34.21	34.71	0.259422
Citrobacter freundii	3	31.99	33.29	35.83		31.9	32.09	31.97	0.0960902		33.16	33.45	33.25	0.148436		36	36.07	35.41	0.362537
Escherichia coli	4	31.32	33.78	34.94		31.28	31.18	31.49	0.158219		33.49	33.63	34.22	0.387427		35	34.69	35.14	0.23029
Klebsiella pneumoniae	5	30.39	33.82	40.28		30.56	30.38	30.23	0.165227		33.46	33.97	34.03	0.313209		40.17	40.74	39.91	0.424539
Pseudomonas aeruginosa	6	30.57	33.34	35.31		30.5	30.28	30.92	0.325167		33.1	33.31	33.6	0.251064		35.35	34.96	35.63	0.336502
Staphylococcus aureus	8	31.17	32.46	36.67		31.31	31.23	30.97	0.177764		32.63	32.57	32.17	0.250067		37.01	36.51	36.49	0.294618
Salmonella enterica	9	30.46	33.06	35.46		30.34	30.63	30.43	0.148436		33.54	32.96	32.68	0.438634		35.14	35.62	35.63	0.28006
Proteus mirabilis	10	31.21	32.25	37.69		30.97	31.17	31.49	0.262298		32.17	32.42	32.15	0.150444		37.37	37.53	38.16	0.417652
Streptococcus pneumoniae	11	31.22	32.94	36.49		31.49	31.08	31.08	0.236714		33.3	32.39	33.13	0.483839		36.27	36.85	36.35	0.314325
Staphylococcus epidermidis	13	29.99	33.33	40.37		30.16	30.02	29.77	0.197569		33.57	33.45	32.97	0.31749		41.23	40.12	39.77	0.762255
Enterococcus faecalis	15	30.42	31.62	41.04		30.31	30.32	30.62	0.176163		31.19	32.45	31.22	0.718958		40.53	40.57	42.02	0.848941
Neisseria meningitidis	16	31.17	33.58	39.17		31.18	31.29	31.04	0.1253		33.61	33.51	33.6	0.0550757		38.85	39.69	38.96	0.456545
Clostridium sporogenes	17	30.98	32.32	35		31.11	30.79	31.03	0.166533		32.08	32.65	32.23	0.295466		35.19	34.82	35	0.185023
Legionella spiritensis	18	32.04	35.42	37.53		32	31.86	32.36	0.257941		35.35	35.46	35.45	0.0608276		37.49	37.45	37.66	0.111505
Listeria monocytogenes	19	31.49	35.16	38.01		31.58	31.17	31.71	0.281839		35.38	35	35.11	0.195533		37.83	38.81	37.39	0.726911
Staphylococcus capitis	20	32.41	33.56	35.2		32.51	32.55	32.17	0.208806		33.89	33.55	33.24	0.325115		35.22	35.27	35.11	0.0818535
Streptococcus agalactiae	21	30.79	32.59	38.97		30.56	30.69	31.12	0.293087		32.29	32.63	32.86	0.286764		38.45	39.28	39.18	0.4531
Chlamydia pneumoniae	22	35.16	36.41	37.72		35.27	35.03	35.17	0.120554		36.45	36.45	36.32	0.0750555		37.7	38.04	37.42	0.310483
Enterococcus faecium	26	31.14	34.08	36.93		31.14	31	31.29	0.145029		34.11	34.17	33.95	0.113725		36.71	36.99	37.09	0.196977
Staphylococcus haemolyticus	27	30.77	32.05	36.39		30.95	30.31	31.05	0.401497		32.35	31.48	32.31	0.491155		36.8	36.18	36.2	0.352326
Staphylococcus lugdunensis	28	30.39	32.45	34.03		30.37	30.34	30.48	0.0737111		32.47	32.48	32.39	0.0493288		34.01	34.02	34.05	0.0208167
